# Supplementary material for: Prognostic Significance of DNAJB4 Expression in Gastric Cancer: Correlation with CD31, Caspase-3, and Tumor Progression
Source: Diagnostics (Basel). 2025 Mar 7;15(6):652. doi: 10.3390/diagnostics15060652 (PMC11941126; doi:10.3390/diagnostics15060652)
Supplement: Supplementary file 1 [file diagnostics-15-00652-s001.zip]

Archive with 1 entries (1 files):
- diagnostics-3264897-supplementary.pdf
